# Supplementary material for: Gene expression anti-profiles as a basis for accurate universal cancer signatures
Source: BMC Bioinformatics. 2012 Oct 22;13:272. doi: 10.1186/1471-2105-13-272 (PMC3487959; doi:10.1186/1471-2105-13-272)
Supplement: Additional file 2 — Table S3. Colon cancer anti-profile. Contains Affymetrix probeset ids and normal expression median and median absolute deviation. [file 1471-2105-13-272-S2.xlsx]

## Sheet: SuppTable3.csv
	affyid	med	mad	symbol
1	206354_at	-0.63928	0.222824	SLCO1B3
2	211122_s_at	-0.767768	0.226898	CXCL11
3	232578_at	-0.619674	0.125822	CLDN18
4	214612_x_at	-0.516784	0.245006	MAGEA6
5	227140_at	-1.70255	0.305526	INHBA
6	205680_at	-0.755653	0.337526	MMP10
7	206569_at	-0.866315	0.263332	IL24
8	205863_at	-0.570252	0.218123	S100A12
9	205207_at	-1.06097	0.342395	IL6
10	205719_s_at	-0.817158	0.137729	PAH
11	210467_x_at	-0.822778	0.238942	MAGEA12
12	210147_at	-0.0466978	0.302628	ART3
13	209942_x_at	-0.426687	0.278083	MAGEA6
14	214974_x_at	-1.22314	0.340573	CXCL5
15	206025_s_at	-0.624385	0.525066	TNFAIP6
16	37892_at	-0.898979	0.303615	COL11A1
17	205950_s_at	16.9231	0.581099	CA1
18	214142_at	18.2206	0.840039	ZG16
19	210861_s_at	-0.352285	0.529185	WISP3
20	226237_at	-0.461146	0.261833	COL8A1
21	220655_at	-0.552518	0.184894	TNIP3
22	205815_at	-0.169241	0.710041	REG3A
23	205220_at	-1.07269	0.52505	HCAR2
24	205886_at	0.0184519	0.68028	REG1B
25	210118_s_at	-0.637844	0.171197	IL1A
26	205828_at	-0.448714	0.331666	MMP3
27	232252_at	-0.184606	0.650138	DUSP27
28	209955_s_at	-0.833051	0.322831	FAP
29	204597_x_at	-1.18475	0.425723	STC1
30	207962_at	-0.0504886	0.271534	CAPN11
31	205892_s_at	23.6061	0.3555	FABP1
32	204595_s_at	-1.31129	0.228757	STC1
33	223509_at	-0.0492952	0.312659	CLDN2
34	215101_s_at	-0.783888	0.599895	CXCL5
35	206134_at	19.2496	0.765521	ADAMDEC1
36	213796_at	-0.749636	0.188536	SPRR1A
37	213680_at	-0.736647	0.487731	KRT6B
38	231688_at	-0.9652	0.2087	MMP8
39	201397_at	0.687152	0.561319	PHGDH
40	205572_at	-0.411381	0.33639	ANGPT2
41	209277_at	-0.473218	0.420131	TFPI2
42	214135_at	-0.0526408	0.541851	CLDN18
43	219434_at	-0.438086	0.454883	TREM1
44	210004_at	-1.0803	0.387788	OLR1
45	243764_at	-0.79484	0.237364	VSIG1
46	202376_at	0.490276	0.696393	SERPINA3
47	217948_at	1.71187	0.344168	FAM127B
48	206218_at	-0.425607	0.303505	MAGEB2
49	205373_at	-0.704457	0.37929	CTNNA2
50	204259_at	-0.15653	0.699839	MMP7
51	206609_at	-0.277961	0.224404	MAGEC1
52	215465_at	-0.400563	0.192082	ABCA12
53	214677_x_at	19.7739	0.490349	IGLL5
54	216876_s_at	-0.388389	0.159279	IL17A
55	230398_at	0.900618	0.396858	TNS4
56	207003_at	14.2968	0.562306	GUCA2A
57	209125_at	-0.473582	0.428919	KRT6A
58	207008_at	-0.305332	0.472744	CXCR2
59	210503_at	-0.503723	0.27485	MAGEA11
60	209720_s_at	-0.490132	0.301573	SERPINB4
61	221133_s_at	-0.671912	0.413369	CLDN18
62	204614_at	-0.798109	0.65459	SERPINB2
63	205044_at	-0.0900207	0.426232	GABRP
64	223949_at	-1.00795	0.391065	TMPRSS3
65	236034_at	-0.84815	0.19253	ANGPT2
66	235619_at	-0.618313	0.291257	ASB4
67	209395_at	-0.908013	0.45504	CHI3L1
68	206026_s_at	-0.185341	0.924041	TNFAIP6
69	206211_at	-0.595528	0.416827	SELE
70	219890_at	-1.07453	0.4756	CLEC5A
71	209875_s_at	0.930346	0.989941	SPP1
72	209309_at	1.19466	0.417117	AZGP1
73	230170_at	-0.449347	0.476192	OSM
74	207674_at	-0.731808	0.197831	FCAR
75	210143_at	-0.135099	0.247695	ANXA10
76	220446_s_at	-0.520128	0.458317	CHST4
77	203083_at	0.353351	0.497429	THBS2
78	220133_at	-0.164781	0.436296	ODAM
79	220785_at	-0.0732019	0.367169	UTS2
80	238383_at	-0.294914	0.268401	C6orf58
81	220129_at	-0.905882	0.266665	SOHLH2
82	238429_at	0.633163	0.362989	TMEM71
83	209373_at	14.3738	0.370151	MALL
84	204733_at	-0.332726	0.436226	KLK6
85	220177_s_at	-0.435026	0.487954	TMPRSS3
86	206067_s_at	-0.803489	0.302218	WT1
87	232176_at	6.97529	1.17337	SLITRK6
88	242601_at	16.1729	0.990932	HEPACAM2
89	208394_x_at	-0.768871	0.497756	ESM1
90	214456_x_at	-0.479503	0.255256	SAA2
91	232654_s_at	0.0552144	0.44323	UGT1A6
92	210511_s_at	-1.40446	0.246688	INHBA
93	204320_at	-0.157019	0.319142	COL11A1
94	210119_at	-1.04805	0.471672	KCNJ15
95	220088_at	0.577054	0.576316	C5AR1
96	226960_at	0.053855	0.298843	CXCL17
97	226492_at	11.2897	0.978668	SEMA6D
98	221221_s_at	-0.905845	0.385822	KLHL3
99	206442_at	-0.28269	0.248952	SEMG1
100	228038_at	-0.845699	0.389513	SOX2
101	234316_x_at	0.175992	0.469135	KLK12
102	216307_at	-0.527761	0.186708	DGKB
103	222934_s_at	-0.280803	0.135409	CLEC4E
104	204439_at	-1.20681	0.596753	IFI44L
105	209752_at	-0.00428556	1.01943	REG1A
106	205064_at	-0.556453	0.314145	SPRR1B
107	203434_s_at	-0.249429	0.653428	MME
108	211906_s_at	-0.488766	0.261018	SERPINB4
109	207191_s_at	1.28013	0.164851	ISLR
110	205119_s_at	-0.158252	0.833566	FPR1
111	209504_s_at	1.93878	0.784604	PLEKHB1
112	210772_at	-0.658675	0.268562	FPR2
113	205549_at	0.118396	0.664471	PCP4
114	206373_at	-0.801743	0.246908	ZIC1
115	210997_at	-1.07731	0.232828	HGF
116	210107_at	19.0275	0.716003	CLCA1
117	228010_at	-1.02631	0.436638	PPP2R2C
118	207329_at	-0.631861	0.239458	MMP8
119	223597_at	17.5272	1.16547	ITLN1
120	217014_s_at	0.921597	0.732578	AZGP1
121	206421_s_at	-0.543238	0.468628	SERPINB7
122	209396_s_at	-1.00518	0.200353	CHI3L1
123	1553605_a_at	-0.509479	0.275214	ABCA13
124	1552797_s_at	8.05092	0.58552	PROM2
125	232481_s_at	7.91488	1.53114	SLITRK6
126	204636_at	4.66594	0.643717	COL17A1
127	205929_at	13.5174	0.365778	GPA33
128	1553297_a_at	-0.244318	0.405421	CSF3R
129	203591_s_at	-0.128938	0.732934	CSF3R
130	204596_s_at	-0.47525	0.538591	STC1
131	206320_s_at	-0.0859931	0.314345	SMAD9
132	223754_at	8.03327	0.579316	C2orf88
133	1553723_at	-0.157852	0.206796	GPR97
134	212592_at	20.5016	0.769679	IGJ
135	207109_at	-0.106174	0.213951	POU2F3
136	206224_at	-0.566545	0.627778	CST1
137	214461_at	-0.727811	0.288802	LBP
138	210164_at	-0.346463	0.26945	GZMB
139	206367_at	-0.147829	0.532355	REN
140	227949_at	-0.0547815	0.188918	PHACTR3
141	214961_at	-0.900649	0.154681	MTUS2
142	221132_at	-0.367647	0.617057	CLDN18
143	227174_at	1.09581	1.42733	WDR72
144	205168_at	2.91051	0.349819	DDR2
145	232277_at	-0.203287	0.731343	SLC28A3
146	210773_s_at	-1.0867	0.672776	FPR2
147	210138_at	-0.985019	0.363221	RGS20
148	241782_at	0.329875	0.399333	NEBL
149	233586_s_at	0.123886	0.463125	KLK12
150	205673_s_at	0.00581607	0.570202	ASB9
151	223883_s_at	-0.725915	0.222286	STK31
152	223710_at	-0.0961415	0.428778	CCL26
153	210367_s_at	-0.504692	0.809338	PTGES
154	202465_at	2.26949	0.355896	PCOLCE
155	220625_s_at	-0.81141	0.524188	ELF5
156	204713_s_at	0.647591	0.465197	F5
157	206125_s_at	-0.138007	0.504699	KLK8
158	1559361_at	0.510159	0.613807	MACC1
159	212224_at	10.7998	0.761179	ALDH1A1
160	205568_at	-0.799404	0.988223	AQP9
161	219134_at	1.00055	0.762999	ELTD1
162	205470_s_at	0.613477	0.439481	KLK11
163	229839_at	9.9453	0.840967	SCARA5
164	202219_at	9.00873	0.806282	SLC6A8
165	236741_at	-0.0627549	0.498989	WDR72
166	226926_at	0.53738	0.737495	DMKN
167	217989_at	12.8173	0.314579	HSD17B11
168	205922_at	0.124021	0.537116	VNN2
169	202877_s_at	1.80856	0.280664	CD93
170	225337_at	5.34019	0.285435	ABHD2
171	218963_s_at	-0.134248	0.868763	KRT23
172	205795_at	-0.353331	0.26908	NRXN3
173	204885_s_at	1.19037	1.02303	MSLN
174	1553298_at	-0.0378679	0.326494	C17orf77
175	203699_s_at	-0.76807	0.320325	DIO2
176	209016_s_at	-0.115858	0.288857	KRT7
177	206172_at	-0.764544	0.54359	IL13RA2
178	232151_at	1.77836	0.905953	MACC1
179	220784_s_at	-0.332797	0.557488	UTS2
180	203535_at	0.613028	0.764112	S100A9
181	231001_at	-1.06248	0.275314	FIBIN
182	211148_s_at	-0.475062	0.705712	ANGPT2
183	1565666_s_at	0.536998	0.352687	MUC6
184	221345_at	-0.657203	0.289071	FFAR2
185	226864_at	-0.827191	0.410624	PKIA
186	205869_at	0.0647061	0.2821	PRSS1
187	214587_at	-0.528583	0.229182	COL8A1
188	230147_at	0.0192975	0.445112	F2RL2
189	220782_x_at	0.489834	0.434951	KLK12
190	221879_at	12.1535	0.349541	CALML4
191	204179_at	5.55027	0.497842	MB
192	204103_at	1.10021	0.787834	CCL4
193	239381_at	-0.0597825	1.02134	KLK7
194	204213_at	12.7656	0.927994	PIGR
195	210423_s_at	-0.471882	0.331933	SLC11A1
196	203823_at	0.164712	0.240071	RGS3
197	202499_s_at	-0.167476	0.948108	SLC2A3
198	212353_at	2.13202	0.760318	SULF1
199	216474_x_at	9.06208	1.15364	TPSAB1
200	229764_at	-0.682645	0.502934	TPRG1
201	229927_at	-0.130119	0.699214	LEMD1
202	207432_at	8.61474	0.963563	BEST2
203	1553604_at	-0.48926	0.219692	ABCA13
204	213592_at	1.46971	0.435025	APLNR
205	212713_at	5.53111	0.565013	MFAP4
206	218960_at	10.7174	0.358192	TMPRSS4
207	216243_s_at	0.0728241	0.826684	IL1RN
208	221729_at	6.85825	0.443343	COL5A2
209	208438_s_at	-0.824411	0.552345	FGR
210	202403_s_at	11.3937	0.804777	COL1A2
211	205683_x_at	9.06774	1.33181	TPSAB1
212	229070_at	13.9656	0.940583	C6orf105
213	200665_s_at	9.69382	0.654865	SPARC
214	207134_x_at	8.80256	0.986082	TPSAB1
215	206000_at	15.4495	1.28725	MEP1A
216	202404_s_at	9.74999	0.808839	COL1A2
217	215076_s_at	16.3978	0.551503	COL3A1
218	203313_s_at	7.92476	0.51144	TGIF1
219	236420_s_at	-0.448492	0.142211	ANO4
220	218704_at	4.14665	0.692969	RNF43
221	213909_at	0.311116	0.409218	LRRC15
222	235849_at	6.22625	0.626083	SCARA5
223	221189_s_at	-0.538255	0.269178	TARS2
224	217757_at	14.6587	0.671976	A2M
225	212806_at	1.01865	0.613814	PRUNE2
226	213953_at	21.8202	0.679704	KRT20
227	206197_at	-0.586392	0.528761	NME5
228	201438_at	9.50987	0.801586	COL6A3
229	213280_at	5.45915	0.227337	RAP1GAP2
230	205581_s_at	-0.630078	0.547556	NOS3
231	227566_at	0.232068	0.714834	NTM
232	204818_at	14.7252	1.35933	HSD17B2
233	202966_at	-0.243334	0.37173	CAPN6
234	1552833_at	3.09538	0.583563	B3GNT6
235	213001_at	2.43453	0.66552	ANGPTL2
236	206386_at	-0.136356	0.317251	SERPINA7
237	204924_at	-0.146388	0.336696	TLR2
238	212354_at	2.74873	0.872331	SULF1
239	205943_at	0.837121	0.684032	TDO2
240	1566766_a_at	1.48262	0.417832	MACC1
241	204673_at	14.0876	1.13904	MUC2
242	220834_at	18.6266	2.40349	MS4A12
243	205977_s_at	1.69308	0.366545	EPHA1
244	221730_at	5.16757	1.43434	COL5A2
245	200986_at	5.29872	1.00539	SERPING1
246	203060_s_at	14.5182	0.432272	PAPSS2
247	212951_at	2.46393	0.548684	GPR116
248	201893_x_at	12.8759	0.846711	DCN
249	204337_at	-0.510137	0.545261	RGS4
250	226985_at	0.804293	0.442303	FGD5
251	204677_at	1.15157	0.80891	CDH5
252	239061_at	0.000243193	0.418282	TPRXL
253	202497_x_at	1.25781	0.788471	SLC2A3
254	210288_at	0.445653	0.205345	KLRG1
255	207279_s_at	0.0634333	0.620863	NEBL
256	215125_s_at	12.9702	1.43899	UGT1A8
257	212077_at	12.7871	0.967975	CALD1
258	203000_at	7.90875	0.591611	STMN2
259	203471_s_at	2.77705	1.27351	PLEK
260	205837_s_at	-0.602913	0.116525	GYPA
261	225463_x_at	3.39317	0.0806202	GPR89B
262	238750_at	8.26052	1.1533	CCL28
263	231678_s_at	-0.211645	0.491511	ADH4
264	204515_at	0.136139	0.419875	HSD3B1
265	224057_s_at	2.33971	0.281858	THAP4
266	213358_at	-0.748468	0.522913	CCDC165
267	204612_at	-0.146123	0.367746	PKIA
268	226766_at	-0.743358	0.528931	ROBO2
269	209883_at	-1.31651	0.461398	GLT25D2
270	214382_at	0.698141	0.856509	UNC93A
271	87100_at	2.60444	0.697101	ABHD2
272	1552680_a_at	0.0921148	0.44539	CASC5
273	201315_x_at	10.8332	0.494272	IFITM2
274	202917_s_at	1.20091	1.91086	S100A8
275	202498_s_at	-0.994107	0.691601	SLC2A3
276	204437_s_at	0.781094	1.27479	FOLR1
277	213103_at	1.65441	0.373429	STARD13
278	1552682_a_at	-0.298212	0.209127	CASC5
279	205237_at	-0.588695	0.609298	FCN1
280	201852_x_at	15.9927	0.763516	COL3A1
281	216236_s_at	-0.706614	0.742247	SLC2A14
282	214519_s_at	-0.677654	0.157526	RLN2
283	229777_at	17.3236	0.796469	CLRN3
284	205328_at	-0.54894	0.459996	CLDN10
285	221605_s_at	-0.222567	0.520235	PIPOX
286	212067_s_at	6.5226	0.994808	C1R
287	209344_at	6.58227	0.464437	TPM4
288	204475_at	1.62182	1.77357	MMP1
289	205623_at	1.41586	1.38534	ALDH3A1
290	210809_s_at	14.642	1.44958	POSTN
291	203217_s_at	1.75306	0.371528	ST3GAL5
292	219162_s_at	4.57268	0.724534	MRPL11
293	202503_s_at	8.96372	1.21675	KIAA0101
294	222974_at	-0.464731	0.211677	IL22
295	217023_x_at	6.15296	0.724674	TPSAB1
296	207741_x_at	6.22993	0.83978	TPSAB1
297	211952_at	-0.0602307	0.675034	IPO5
298	213004_at	0.109276	0.567468	ANGPTL2
299	210174_at	9.28902	0.692274	NR5A2
300	210663_s_at	0.01638	0.602355	KYNU
301	214617_at	1.22843	0.710389	PRF1
302	226769_at	0.112116	0.66382	FIBIN
303	222853_at	2.41931	1.10975	FLRT3
304	217025_s_at	0.80464	0.591612	DBN1
305	209719_x_at	0.0777362	0.650088	SERPINB3
306	204575_s_at	0.952485	0.672679	MMP19
307	205862_at	-1.53814	0.203823	GREB1
308	204086_at	-0.327938	0.292228	PRAME
309	1552542_s_at	-0.094378	0.29371	TAGAP
310	215382_x_at	7.34832	1.02194	TPSAB1
311	213349_at	-0.18146	0.670393	TMCC1
312	207599_at	-0.423301	0.29756	MMP20
313	212670_at	0.481176	0.47474	ELN
314	204030_s_at	-0.443787	0.531955	IQCJ-SCHIP1
315	237261_at	-0.456618	0.609861	ANGPT2
316	220383_at	-0.112177	0.2817	ABCG5
317	219148_at	6.01652	1.03384	PBK
318	229435_at	0.706633	1.15073	GLIS3
319	206525_at	-0.151871	0.280755	GABRR1
320	206212_at	-0.539881	0.525353	CPA2
321	205749_at	-0.222018	0.611099	CYP1A1
322	201645_at	3.05871	1.86614	TNC
323	205681_at	1.70967	1.24471	BCL2A1
324	227461_at	3.63901	0.61622	STON2
325	212203_x_at	13.7757	0.633901	IFITM3
326	200763_s_at	17.8741	0.0807711	KIF23
327	215100_at	8.02917	0.885465	C6orf105
328	205654_at	-0.00962164	1.13445	C4BPA
329	202238_s_at	2.34404	0.657765	NNMT
330	234280_at	-0.059958	0.623835	REG3A
331	223303_at	3.34275	0.411189	FERMT3
332	209960_at	-0.55568	0.374517	HGF
333	210029_at	0.889526	0.841791	IDO1
334	213198_at	9.61096	0.671491	ACVR1B
335	229372_at	1.63857	0.446724	GOLT1A
336	210302_s_at	4.67563	1.03503	MAB21L2
337	204988_at	-0.0532175	0.48	FGB
338	210084_x_at	7.76574	1.22505	TPSAB1
339	205624_at	9.04981	1.37457	CPA3
340	225975_at	8.02605	0.542053	PCDH18
341	220192_x_at	4.20112	0.654965	SPDEF
342	229202_at	-0.715413	0.547416	PCNXL2
343	205374_at	-0.13803	0.460678	SLN
344	216238_s_at	-0.679605	0.363665	FGB
345	207072_at	0.453018	0.728018	IL18RAP
346	227342_s_at	-0.362725	0.507826	MYEOV
347	224385_s_at	-0.226224	0.170906	MOV10L1
348	215812_s_at	3.52324	0.599161	SLC6A8
349	1555780_a_at	7.20598	0.569045	FAM35B
350	219049_at	-0.30824	1.42371	CSGALNACT1
351	206963_s_at	0.505817	0.523886	NAT8
352	219250_s_at	0.294706	0.805982	FLRT3
353	202878_s_at	5.46225	0.936756	CD93
354	220417_s_at	2.98444	0.386205	THAP4
355	225987_at	1.5133	0.594593	STEAP4
356	239299_at	-0.180178	0.181225	DDI1
357	207610_s_at	0.190388	0.900659	EMR2
358	207989_at	-0.28856	0.137675	OPRM1
359	230697_at	-0.900638	0.241348	BBS5
360	228434_at	-0.381706	0.717799	BTNL9
361	202772_at	7.82476	0.423039	HMGCL
362	220003_at	-0.680945	0.554112	LRRC36
363	201601_x_at	11.035	0.714718	IFITM1
364	1556061_at	-0.423043	0.584524	RPP30
365	201860_s_at	11.2834	0.589322	PLAT
366	204934_s_at	-0.945432	0.371911	HPN
367	213139_at	7.66879	1.49091	SNAI2
368	233587_s_at	5.89708	0.282854	SIPA1L2
369	222240_s_at	-0.554914	0.483004	ISYNA1
370	210736_x_at	0.476238	0.315822	DTNA
371	201792_at	1.47535	0.764008	AEBP1
372	1553681_a_at	0.452452	0.455028	PRF1
373	209278_s_at	0.122021	1.24926	TFPI2
374	205114_s_at	0.667643	1.87223	CCL3
375	207544_s_at	2.47265	1.07214	ADH6
376	226545_at	-0.263102	0.762369	CD109
377	236341_at	-0.607431	0.330521	CTLA4
378	217528_at	-0.228897	0.382852	CLCA2
379	202525_at	12.3921	1.0615	PRSS8
380	204111_at	0.096999	0.425225	HNMT
381	208596_s_at	10.5267	1.0146	UGT1A8
382	64408_s_at	11.1127	0.58369	CALML4
383	236979_at	8.49454	0.686206	BCL2L15
384	228863_at	-0.351068	0.239996	PCDH17
385	207135_at	-0.52863	0.160071	HTR2A
386	228501_at	-0.359447	0.390513	GALNTL2
387	231789_at	-0.679477	0.246325	PCDHB15
388	230258_at	0.691295	0.473053	GLIS3
389	243188_at	-0.613035	0.218471	ZNF283
390	223631_s_at	14.8876	0.62582	C19orf33
391	214022_s_at	10.56	0.303444	IFITM1
392	227719_at	6.78245	2.23039	SMAD9
393	200682_s_at	10.0517	0.217817	UBE2L3
394	232010_at	-0.915359	0.27293	FSTL5
395	208300_at	5.95069	0.753126	PTPRH
396	207107_at	-0.514707	0.118939	RPE65
397	227289_at	-0.331025	0.599994	PCDH17
398	243623_at	0.431208	0.365452	SLC1A7
399	227575_s_at	-0.471948	0.307097	C14orf102
400	61734_at	1.31693	0.38723	RCN3
401	212950_at	2.17634	1.00077	GPR116
402	218106_s_at	4.73391	0.514008	MRPS10
403	1556627_at	-0.231201	0.251362	DRP2
404	219385_at	1.3916	0.413273	SLAMF8
405	210133_at	5.09171	1.46368	CCL11
406	205019_s_at	7.54054	0.837829	VIPR1
407	204619_s_at	1.55374	1.08692	VCAN
408	201744_s_at	15.624	1.07231	LUM
409	219739_at	8.37808	1.265	RNF186
410	205043_at	10.7445	0.920189	CFTR
411	220475_at	-0.172405	0.383548	SLC28A3
412	214099_s_at	-0.549874	0.471139	PDE4DIP
413	204852_s_at	1.73389	0.720913	PTPN7
414	229768_at	0.249789	0.898209	OR51E1
415	229831_at	6.67919	1.55167	CNTN3
416	220074_at	6.79531	0.803901	IRF7
417	202112_at	3.36022	1.23528	VWF
418	212667_at	10.2333	0.888368	SPARC
419	221519_at	3.68915	0.43828	FBXW4
420	204714_s_at	-0.299205	0.337987	F5
421	225540_at	-1.1875	0.367256	MAP2
422	203700_s_at	-0.0658586	0.259617	DIO2
423	213843_x_at	6.08539	0.942432	SLC6A8
424	218543_s_at	5.8119	0.70171	PARP12
425	225598_at	0.916888	0.24863	SLC45A4
426	220110_s_at	0.423581	0.909098	NXF3
427	226245_at	3.88311	0.791058	KCTD1
428	219508_at	13.3978	0.929114	GCNT3
429	211896_s_at	12.5021	1.23132	DCN
430	221731_x_at	6.06042	1.52276	VCAN
431	204845_s_at	-0.260494	0.470302	ENPEP
432	204959_at	2.26666	1.13862	MNDA
433	225645_at	18.326	0.543179	EHF
434	213801_x_at	17.4517	0.431509	RPSAP58
435	214261_s_at	5.02183	0.839537	ADH6
436	226992_at	7.44469	0.609632	NOSTRIN
437	205582_s_at	0.338399	0.347572	GGT5
438	219478_at	6.31286	0.492118	WFDC1
439	204290_s_at	7.47081	0.490371	ALDH6A1
440	220413_at	0.976555	0.7379	SLC39A2
441	207177_at	0.109347	0.390082	PTGFR
442	214440_at	10.9469	1.05825	NAT1
443	208209_s_at	0.608464	0.649419	C4BPB
444	235976_at	3.60141	2.24639	SLITRK6
445	228035_at	-0.437572	0.231609	STK33
446	201522_x_at	7.17527	0.865583	SNRPN
447	212096_s_at	10.9685	0.65183	MTUS1
448	200629_at	5.85323	0.262232	WARS
449	206496_at	-0.878038	0.304113	FMO3
450	241912_at	-0.586393	0.266331	ZNF814
451	229842_at	10.6854	0.325853	ELF3
452	218312_s_at	4.32157	0.548913	ZSCAN18
453	221748_s_at	7.46663	1.57493	TNS1
454	1555462_at	-0.45975	0.133738	PPP1R1C
455	209699_x_at	6.36964	1.21171	AKR1C1
456	215172_at	-0.967084	0.466764	PTPN20A
457	206341_at	0.13284	0.688029	IL2RA
458	208594_x_at	0.233537	0.246113	LILRB3
459	205270_s_at	3.87426	1.0586	LCP2
460	206676_at	0.191647	0.471855	CEACAM8
461	219594_at	0.236739	0.417134	NINJ2
462	212657_s_at	1.42823	2.74175	IL1RN
463	221185_s_at	-1.3763	0.428185	IQCG
464	204532_x_at	8.04858	0.964345	UGT1A8
465	206681_x_at	-0.0885295	0.407831	GP2
466	32502_at	-0.633298	0.61386	GDPD5
467	206382_s_at	-1.04646	0.297964	BDNF
468	214890_s_at	2.36271	0.693278	FAM149A
469	205261_at	0.289035	0.709465	PGC
470	223703_at	0.442227	0.61817	C10orf11
471	212265_at	2.37875	0.823662	QKI
472	221080_s_at	1.52259	0.707245	DENND1C
473	218484_at	-0.547275	0.577881	NDUFA4L2
474	210289_at	0.195805	0.446418	NAT8
475	1554706_at	-0.635731	0.158098	OR2L13
476	213900_at	0.669784	0.26072	FAM189A2
477	203470_s_at	1.70338	0.751965	PLEK
478	225862_at	0.357208	0.488087	SLC25A26
479	220004_at	-0.264904	0.95037	DDX43
480	209095_at	9.11926	0.224326	DLD
481	1552834_at	4.85433	1.19881	B3GNT6
482	222088_s_at	-0.387569	0.926121	SLC2A14
483	227265_at	11.9628	1.09337	FGL2
484	206094_x_at	7.97	1.22978	UGT1A8
485	205819_at	-0.757593	0.710026	MARCO
486	204345_at	0.887318	0.565768	COL16A1
487	228557_at	-0.752694	0.250127	L3MBTL4
488	211990_at	15.6944	0.505882	HLA-DPA1
489	224404_s_at	1.86275	1.09089	FCRL5
490	209686_at	0.924132	0.742927	S100B
491	241866_at	-1.13874	0.276635	SLC16A7
492	211493_x_at	0.00527912	0.133226	DTNA
493	221246_x_at	1.97926	0.46034	TNS1
494	232082_x_at	-0.122586	0.64138	SPRR2A
495	232798_at	0.475921	0.357182	DNAJC5B
496	222952_s_at	0.382329	0.303844	TLR7
497	202073_at	6.28694	0.706549	OPTN
498	203833_s_at	5.67988	0.319191	TGOLN2
499	214324_at	0.579664	0.447835	GP2
500	229055_at	0.19427	0.421807	GPR68
501	210354_at	-0.39108	0.453715	IFNG
502	223553_s_at	0.653508	0.531887	DOK3
503	211954_s_at	5.55672	0.715456	IPO5
504	214254_at	-0.539745	0.134496	MAGEA4
505	230538_at	-0.984531	0.148736	SHC4
506	210297_s_at	-0.578619	0.286739	MSMB
507	223948_s_at	-0.494979	0.509895	TMPRSS3
508	204647_at	-0.806543	0.501175	HOMER3
509	224027_at	6.39369	1.40191	CCL28
510	228705_at	0.86412	0.418763	CAPN12
511	209270_at	5.82788	0.676751	LAMB3
512	221286_s_at	4.94497	0.727748
513	229160_at	-0.890127	0.144708	MUM1L1
514	237721_s_at	-0.228784	0.480102	ASB4
515	218773_s_at	7.67668	0.57815	MSRB2
516	224952_at	-0.0270615	0.948183	TANC2
517	219773_at	-0.996315	0.206942	NOX4
518	205011_at	7.80809	0.553484	VWA5A
519	231791_at	0.448704	0.376376	ASAH2
520	210854_x_at	6.71795	0.958301	SLC6A8
521	221305_s_at	10.495	1.74187	UGT1A8
522	212344_at	1.42225	0.725698	SULF1
523	209126_x_at	0.36316	0.703071	KRT6B
524	223448_x_at	4.7094	0.606263	MRPS22
525	220141_at	-0.593472	0.505047	C11orf63
526	227752_at	0.949401	0.302656	SPTLC3
527	203868_s_at	7.65067	1.06245	VCAM1
528	206572_x_at	0.667485	0.542895	ZNF85
529	63825_at	5.80394	0.345465	ABHD2
530	1555964_at	-0.274288	0.428454	ARL17B
531	205128_x_at	3.18367	0.60737	PTGS1
532	211161_s_at	15.5057	0.736341	COL3A1
533	218412_s_at	3.90312	0.747199	GTF2IRD1
534	228494_at	6.06113	0.913296	PPP1R9A
535	215489_x_at	0.0998843	0.512261	HOMER3
536	234050_at	-0.319209	0.308117	TAGAP
537	202283_at	8.87225	1.44318	SERPINF1
538	203915_at	2.52257	1.25566	CXCL9
539	206049_at	0.170779	0.641	SELP
540	223343_at	9.42063	1.20168	MS4A7
541	207126_x_at	8.70201	1.19362	UGT1A8
542	225749_at	0.724223	0.267769	C16orf91
