# Supplementary material for: Gene expression anti-profiles as a basis for accurate universal cancer signatures
Source: BMC Bioinformatics. 2012 Oct 22;13:272. doi: 10.1186/1471-2105-13-272 (PMC3487959; doi:10.1186/1471-2105-13-272)
Supplement: Additional file 3 — Table S4. Universal cancer anti-profile. Contains Affymetrix probeset ids and normal expression median and median absolute deviation. [file 1471-2105-13-272-S3.xlsx]

## Sheet: SuppTable4.csv
	affyid	med	mad	symbol
1	242468_at	-0.551989	0.266559	NA
2	214612_x_at	-0.482801	0.313405	MAGEA6
3	1567912_s_at	-0.666395	0.277776	CT45A1
4	207039_at	-0.780623	0.475368	CDKN2A
5	236773_at	-0.365843	0.27241	NA
6	206354_at	-0.404849	0.276262	SLCO1B3
7	223642_at	-0.735529	0.415603	ZIC2
8	229479_at	-0.525904	0.440495	NA
9	214603_at	-0.305274	0.311992	MAGEA2B
10	235700_at	-0.735131	0.352827	CT45A1
11	209942_x_at	-0.510657	0.493744	MAGEA6
12	1552368_at	-0.383171	0.36354	CTCFL
13	228979_at	-0.374912	0.213144	SFTA3
14	210467_x_at	-0.609919	0.428433	MAGEA12
15	224012_at	-0.50114	0.331871	ANKRD20A2
16	206640_x_at	-0.58208	0.431614	GAGE4
17	214254_at	-0.408434	0.214611	MAGEA4
18	208235_x_at	-0.540405	0.390419	GAGE4
19	206418_at	-0.308942	0.23517	NOX1
20	1553830_s_at	-0.406632	0.288252	MAGEA2B
21	239010_at	-0.681266	0.332544	NA
22	210163_at	-0.681137	0.435494	NA
23	229349_at	-0.609825	0.382703	LIN28B
24	1569469_a_at	-0.506587	0.190034	LHX8
25	231598_x_at	-0.48846	0.377609	NA
26	235947_at	-0.483653	0.260662	NA
27	1559459_at	-0.53568	0.31934	NA
28	242054_s_at	-0.45136	0.274282	SIX3
29	217428_s_at	-0.406798	0.385885	COL10A1
30	211122_s_at	-0.648263	0.377231	CXCL11
31	206373_at	-0.75288	0.550849	ZIC1
32	1558496_at	-0.548811	0.371834	NA
33	208155_x_at	-0.402977	0.531813	GAGE4
34	233320_at	-0.464018	0.297804	NA
35	37892_at	-0.45753	0.4915	COL11A1
36	220445_s_at	-0.504022	0.591389	NA
37	207739_s_at	-0.668087	0.543791	GAGE4
38	207325_x_at	-0.633467	0.432535	MAGEA1
39	215729_s_at	-0.486754	0.319657	VGLL1
40	203819_s_at	-0.744946	0.470341	IGF2BP3
41	204320_at	-0.152305	0.654292	COL11A1
42	243689_s_at	-0.580586	0.379084	NA
43	207663_x_at	-0.475753	0.452843	GAGE4
44	207086_x_at	-0.30422	0.497074	GAGE4
45	203820_s_at	-0.755968	0.386062	IGF2BP3
46	242964_at	-0.505786	0.312116	NA
47	1554190_s_at	-0.378764	0.274283	C10orf81
48	236028_at	-0.613477	0.233677	NA
49	229271_x_at	-0.412011	0.296532	COL11A1
50	238531_x_at	-0.680668	0.416726	NA
51	209644_x_at	-0.442976	0.64551	CDKN2A
52	205064_at	-0.560436	0.547337	SPRR1B
53	229927_at	-0.37918	0.557125	LEMD1
54	207147_at	-0.758532	0.407657	DLX2
55	210143_at	-0.52151	0.552969	ANXA10
56	228038_at	-0.461544	0.478157	SOX2
57	1564220_a_at	-0.347445	0.229608	NA
58	219857_at	-0.431341	0.355418	C10orf81
59	206300_s_at	-0.509227	0.407728	PTHLH
60	214636_at	-0.526312	0.394544	CALCB
61	214642_x_at	-0.466139	0.469356	NA
62	205943_at	-0.693125	0.72481	TDO2
63	213953_at	-0.359203	0.313997	KRT20
64	227736_at	-0.677258	0.433951	C10orf99
65	1556168_s_at	-0.469552	0.417342	NA
66	231315_at	-0.366732	0.297518	NA
67	207145_at	-0.359694	0.199909	MSTN
68	1560144_at	-0.496309	0.284236	NA
69	1559213_at	-0.389674	0.249143	NA
70	232010_at	-0.484533	0.37547	FSTL5
71	207712_at	-0.405782	0.255511	NA
72	205625_s_at	-0.614171	0.386748	CALB1
73	206018_at	-0.550586	0.470834	FOXG1
74	204086_at	-0.345506	0.58003	PRAME
75	239579_at	-0.656451	0.399012	EPHX4
76	1570120_at	-0.355947	0.302192	NA
77	214777_at	0.0308951	0.668799	NA
78	204913_s_at	-0.857783	0.35201	SOX11
79	235229_at	-0.539586	0.532779	NA
80	241224_x_at	-0.56475	0.5123	NA
81	204475_at	-0.844998	0.384019	MMP1
82	219836_at	-0.598375	0.408417	ZBED2
83	214236_at	-0.762565	0.457332	NA
84	205009_at	-0.650992	0.607321	TFF1
85	1559258_a_at	-0.460827	0.302255	CXorf61
86	209792_s_at	0.144726	0.755986	KLK10
87	210503_at	-0.447761	0.286983	MAGEA11
88	206439_at	-0.379275	0.252881	EPYC
89	206239_s_at	-0.518366	0.485703	SPINK1
90	1561271_at	-0.474671	0.333152	NA
91	210587_at	-0.596224	0.289153	INHBE
92	213796_at	-0.483059	0.440696	SPRR1A
93	214702_at	-0.495359	0.397516	FN1
94	211756_at	-0.543239	0.44889	PTHLH
95	206505_at	-0.257332	0.226682	UGT2B4
96	205626_s_at	-0.586729	0.449066	CALB1
97	231725_at	-0.290713	0.490432	PCDHB2
98	1562484_at	-0.501556	0.235173	C17orf104
99	244612_at	-0.38736	0.374401	NA
100	210861_s_at	-0.410336	0.482583	WISP3
101	1564359_a_at	-0.445884	0.239925	NA
102	210055_at	-0.37874	0.373912	TSHR
103	231307_at	-0.371053	0.264693	PAGE2B
104	210546_x_at	-0.447985	0.541831	CTAG1A
105	242481_at	-0.446201	0.330224	NA
106	1559147_at	-0.416294	0.234611	NA
107	233446_at	-0.559127	0.406238	ONECUT2
108	238605_at	-0.450878	0.360695	NOL4
109	206658_at	-0.343474	0.427202	UPK3B
110	237086_at	-0.437745	0.297341	NA
111	206218_at	-0.392276	0.379317	MAGEB2
112	1562736_at	-0.550179	0.261436	LHX9
113	1558411_at	-0.358077	0.293432	NA
114	1557155_a_at	-0.943271	0.408483	NA
115	231131_at	-0.475585	0.387171	FAM133A
116	213479_at	0.11601	0.732387	NPTX2
117	1558579_at	-0.449915	0.272363	NA
118	1562226_at	-0.58797	0.281135	VWDE
119	37004_at	-0.418053	0.399012	SFTPB
120	1569454_a_at	-0.416301	0.341275	NA
121	206224_at	-0.377387	0.590804	CST1
122	204915_s_at	-0.746943	0.376154	SOX11
123	204914_s_at	-1.00774	0.486116	SOX11
124	239911_at	-0.618803	0.325559	ONECUT2
125	220051_at	-0.603925	0.616961	PRSS21
126	1556599_s_at	-0.634596	0.27581	ARPP21
127	211645_x_at	0.131559	1.30668	NA
128	215442_s_at	-0.302573	0.292256	TSHR
129	226086_at	-0.0561125	0.770073	SYT13
130	39966_at	-0.499896	0.58872	CSPG5
131	216491_x_at	-0.364937	0.734105	NA
132	241833_at	-0.378821	0.258155	PEX5L
133	204272_at	-0.206709	0.539394	LGALS4
134	215108_x_at	0.383556	1.01403	TOX3
135	211674_x_at	-0.349945	0.481482	CTAG1A
136	229625_at	-0.298175	0.627406	GBP5
137	238581_at	-0.664449	0.55128	GBP5
138	236161_at	-0.441393	0.378589	NA
139	234764_x_at	-0.198056	1.0411	NA
140	1562656_at	-0.314772	0.259838	NA
141	220394_at	-0.445409	0.286443	FGF20
142	206884_s_at	-0.572739	0.25759	SCEL
143	216576_x_at	0.223188	1.01234	NA
144	205825_at	-0.69839	0.437743	PCSK1
145	214282_at	-0.268117	0.354926	NA
146	206561_s_at	-0.473485	0.684537	AKR1B10
147	213680_at	-0.29719	0.697842	KRT6B
148	236741_at	-0.417625	0.534247	WDR72
149	220468_at	-0.435302	0.269893	ARL14
150	242283_at	-0.309034	0.430887	DNAH14
151	217258_x_at	-0.548506	0.661108	NA
152	229290_at	-0.36006	0.633414	DAPL1
153	236896_at	-0.484712	0.299657	ZIC1
154	219196_at	-0.46941	0.369611	SCG3
155	209125_at	-0.645685	0.453431	KRT6A
156	211868_x_at	-0.457387	0.584444	NA
157	216510_x_at	-0.489971	0.581227	NA
158	219732_at	-0.618664	0.450828
159	1562755_at	-0.354426	0.352627	NA
160	214774_x_at	0.987038	1.20451	TOX3
161	217235_x_at	-0.40751	0.989153	NA
162	243938_x_at	-0.549868	0.345257	DNAH5
163	1559462_at	-0.402829	0.377767	NA
164	224520_s_at	-0.647999	0.364398	NA
165	217110_s_at	-0.457247	0.370968	MUC4
166	232252_at	-0.428934	0.404231	DUSP27
167	235075_at	-0.55866	0.2593	DSG3
168	233772_at	-0.427618	0.216418	NA
169	210355_at	-0.159611	0.346041	PTHLH
170	215702_s_at	-0.400027	0.341565	CFTR
171	238460_at	-0.541457	0.358992	FAM83A
172	1569878_at	-0.361403	0.320896	NA
173	206669_at	-0.471043	0.549658	GAD1
174	226446_at	0.0234522	0.604149	HES6
175	236738_at	-0.573978	0.354491	NA
176	210445_at	-0.751263	0.739357	FABP6
177	208025_s_at	-0.823312	0.642738	HMGA2
178	216917_s_at	-0.314482	0.228855	SYCP1
179	233092_s_at	-0.494802	0.28322	NA
180	228575_at	-0.534572	0.508283	IL20RB
181	1554960_at	-0.404416	0.26848	C1orf110
182	206915_at	-0.511476	0.266414	NKX2-2
183	205927_s_at	-0.636322	0.504558	CTSE
184	208168_s_at	-0.749164	0.475352	CHIT1
185	229782_at	-0.912789	0.703329	NA
186	213432_at	-0.315649	0.497724	MUC5B
187	217227_x_at	-0.143396	0.645797	NA
188	236421_at	-0.522961	0.306136	ANKRD45
189	211798_x_at	-0.162635	0.842769	NA
190	240915_at	-0.462015	0.329012	NA
191	216984_x_at	-0.156424	0.768198	NA
192	216401_x_at	0.246663	0.979362	NA
193	239913_at	-0.559134	0.269442	SLC10A4
194	1554712_a_at	-0.454554	0.364223	GLYATL2
195	231898_x_at	-0.431248	0.283952	NA
196	214135_at	-0.708178	0.426334	CLDN18
197	205959_at	-0.548777	0.576167	NA
198	1555772_a_at	-0.708212	0.354861	CDC25A
199	226960_at	-0.306544	0.562181	CXCL17
200	207261_at	-0.539533	0.347978	CNGA3
201	232056_at	-0.506611	0.287392	SCEL
202	220196_at	-0.505254	0.535966	MUC16
203	211637_x_at	-0.403126	0.646378	NA
204	217157_x_at	-0.0898125	0.885417	NA
205	223949_at	-0.661426	0.479804	TMPRSS3
206	216557_x_at	-0.69153	0.688936	NA
207	1552736_a_at	-0.767817	0.408583	NETO1
208	237737_at	-0.267555	0.67071	NA
209	209618_at	-0.547285	0.321349	CTNND2
210	236044_at	-0.354209	0.699077	PPAPDC1A
211	227174_at	-0.554676	0.494341	WDR72
212	228241_at	-0.308778	0.406779	AGR3
213	1557636_a_at	-0.514869	0.22185	C7orf57
214	214768_x_at	-0.130118	1.0164	NA
215	224400_s_at	-0.63587	0.434472	CHST9
216	217378_x_at	0.512139	1.02722	NA
217	1569344_a_at	-0.538268	0.384812	NA
218	220133_at	-0.597626	0.519473	ODAM
219	211881_x_at	-0.521648	0.786945	NA
220	1562527_at	-0.539563	0.416206	NA
221	219619_at	-0.436134	0.502064	DIRAS2
222	204885_s_at	-0.303254	0.828793	MSLN
223	1568287_at	-0.42955	0.214805	NA
224	217272_s_at	-0.352041	0.3862	SERPINB13
225	223864_at	-0.369385	0.287042	ANKRD30A
226	234884_x_at	-0.313151	0.606722	NA
227	1556773_at	-0.438829	0.56962	PTHLH
228	1562727_at	-0.416065	0.305534	NA
229	32128_at	-0.570486	0.450285	CCL18
230	233064_at	-0.681427	0.522118	ZFR2
231	1568838_at	-0.71338	0.387945	NA
232	1553614_a_at	-0.668013	0.34192	NA
233	201884_at	0.00274961	0.761619	CEACAM5
234	211644_x_at	0.466929	1.18207	NA
235	207060_at	-0.517911	0.423367	EN2
236	205830_at	-0.726416	0.59481	CLGN
237	210341_at	-0.581332	0.460885	MYT1
238	217528_at	-0.404029	0.373371	CLCA2
239	227949_at	-0.578407	0.460222	PHACTR3
240	209720_s_at	-0.448432	0.2978	SERPINB4
241	205278_at	-0.57834	0.895966	GAD1
242	230720_at	0.0423588	0.791981	RNF182
243	216623_x_at	0.878733	1.25297	TOX3
244	244183_x_at	-0.379613	0.296109	PCDHB3
245	231265_at	-0.47266	0.326238	COX7B2
246	242881_x_at	0.199624	1.08728	NA
247	217179_x_at	-0.178731	0.868982	NA
248	210558_at	-0.478027	0.330591	AKR1C4
249	209924_at	-0.407029	0.621243	CCL18
250	214587_at	-0.465187	0.310599	COL8A1
251	229105_at	-0.518132	0.673177	GPR39
252	223565_at	-0.364962	0.725287
253	205429_s_at	-0.583724	0.563543	MPP6
254	227735_s_at	-0.098403	0.531782	C10orf99
255	231145_at	-0.657213	0.320451	PAX9
256	238878_at	-0.591576	0.600595	ARX
257	1570255_s_at	-0.245128	0.465474	ANKRD20A2
258	238898_at	-0.718393	0.528545	NA
259	217480_x_at	0.546432	0.993646	NA
260	1553654_at	-0.554729	0.31297	SYT14
261	210016_at	-0.664474	0.345632	MYT1L
262	208170_s_at	-0.547627	0.321973	TRIM31
263	1567224_at	-0.430873	0.348536	NA
264	1561754_at	-0.497979	0.468515	NA
265	211643_x_at	0.236206	0.782715	NA
266	211470_s_at	-0.270175	0.482561	SULT1C2
267	241473_at	-0.376814	0.4074	NA
268	205916_at	-0.374518	0.485194	S100A7A
269	204933_s_at	-0.287257	0.578199	TNFRSF11B
270	218963_s_at	0.252381	0.961793	KRT23
271	206670_s_at	-0.706156	0.469777	GAD1
272	232105_at	-0.766101	0.556699	NA
273	206198_s_at	-0.48279	0.275267	CEACAM7
274	231341_at	-0.564307	0.35511	SLC35D3
275	217360_x_at	-0.399622	0.398545	NA
276	230831_at	-0.603887	0.588434	FRMD5
277	218899_s_at	0.309913	0.743152	BAALC
278	216541_x_at	-0.699353	0.483174	NA
279	205828_at	-0.558021	0.52542	MMP3
280	206513_at	-0.323089	0.748983	AIM2
281	239665_at	-0.359051	0.355149	NA
282	216207_x_at	0.596408	0.980362	NA
283	209988_s_at	-0.407557	0.483101	ASCL1
284	230288_at	-0.078552	0.668541	FGF14
285	1553924_at	-0.356331	0.334487	NA
286	219984_s_at	-0.777623	0.394194	HRASLS
287	223883_s_at	-0.4637	0.476648	STK31
288	1552767_a_at	0.299232	1.04897	HS6ST2
289	208470_s_at	-0.492446	0.703642	HP
290	217109_at	-0.471653	0.503821	MUC4
291	1554576_a_at	-0.223458	0.480579	ETV4
292	230272_at	-0.310664	0.472337	NA
293	206336_at	-0.776782	0.425391	CXCL6
294	229294_at	-0.561766	0.454909	JPH3
295	214916_x_at	0.045456	0.790328	NA
296	202831_at	0.0739139	0.927062	GPX2
297	229057_at	-0.487193	0.41309	SCN2A
298	240709_at	-0.539014	0.306904	NA
299	237305_at	-0.524339	0.310024	NA
300	217281_x_at	-0.411795	0.794428	NA
301	211273_s_at	-0.415466	0.301466	TBX1
302	222325_at	-0.697424	0.362862	NA
303	1556800_a_at	-0.277607	0.286789	NA
304	242546_at	-0.68495	0.587404	NA
305	206619_at	-0.488007	0.512332	DKK4
306	206033_s_at	-0.523045	0.402665	DSC3
307	239443_at	-0.431749	0.513065	PCDHB6
308	1569609_at	-0.328582	0.348949	NA
309	1561985_at	-0.525026	0.226597	C14orf39
310	242138_at	-0.574535	0.50052	DLX1
311	211906_s_at	-0.461191	0.306153	SERPINB4
312	220559_at	-0.501806	0.323906	EN1
313	209990_s_at	-0.682494	0.371413	GABBR2
314	234583_at	-0.487419	0.310234	NA
315	206456_at	-0.540413	0.23094	GABRA5
316	207447_s_at	-0.46432	0.220534	MGAT4C
317	207918_s_at	-0.289203	0.354078	NA
318	231381_at	-0.551267	0.327364	NA
319	204667_at	-0.506139	0.538977	NA
320	228347_at	-0.604915	0.670276	SIX1
321	206940_s_at	-0.645465	0.432285	POU4F1
322	227019_at	-0.0919795	0.716508	C1orf226
323	230030_at	-0.350972	0.637947	HS6ST2
324	218976_at	1.94051	0.791925	DNAJC12
325	206609_at	-0.395545	0.419913	MAGEC1
326	206376_at	-0.510239	0.594173	SLC6A15
327	223962_at	-0.3423	0.32334	TTC29
328	211633_x_at	-0.357601	0.670227	NA
329	242977_at	-0.36893	0.268832	NA
330	1556713_at	-0.269812	0.26434	NA
331	232377_at	-0.538163	0.246879	NXPH1
332	206307_s_at	-0.0831482	0.812667	NA
333	229823_at	-0.454096	0.605275	NA
334	203757_s_at	-0.631566	0.660332	CEACAM6
335	243483_at	-0.476458	0.351652	TRPM8
336	209504_s_at	1.27819	0.855901	PLEKHB1
337	216992_s_at	-0.562455	0.317776	GRM8
338	215290_at	-0.44034	0.370763	NA
339	216471_x_at	-0.371394	0.486764	SSX7
340	214701_s_at	-0.0123454	0.648945	FN1
341	1556167_at	-0.585716	0.428428	NA
342	236285_at	-0.670792	0.525672	KLHDC7B
343	206641_at	-0.957853	0.366508	TNFRSF17
344	243060_at	-0.431581	0.22231	NA
345	223779_at	-0.670689	0.694102	NA
346	236538_at	-0.378071	0.34359	GRIA2
347	228601_at	0.0664106	0.632155	NA
348	216853_x_at	-0.798901	0.937851	NA
349	206626_x_at	-0.664963	0.552235	SSX1
350	230231_at	-0.551922	0.477448	NA
351	211657_at	-0.478618	0.718889	CEACAM6
352	209987_s_at	-0.270691	0.454498	ASCL1
353	242135_at	-0.560175	0.293671	NA
354	206912_at	-0.604914	0.346886	FOXE1
355	207910_at	-0.480027	0.347355	SCGB1D1
356	209351_at	-0.0430708	0.460553	KRT14
357	209617_s_at	-0.490248	0.468943	CTNND2
358	1556190_s_at	-0.588711	0.359137	NA
359	231384_at	-0.431598	0.415984	GRIN2A
360	242127_at	-0.410479	0.239319	NA
361	210383_at	-0.525002	0.292319	SCN1A
362	232538_at	0.166454	0.682915	NA
363	223737_x_at	-0.72655	0.395646	CHST9
364	237282_s_at	-0.385022	0.259664	AKAP14
365	211361_s_at	-0.55841	0.256937	SERPINB13
366	33767_at	-0.219212	0.885899	NEFH
367	236892_s_at	-0.393734	0.386734	NA
368	222962_s_at	-0.331765	0.405092	MCM10
369	1558217_at	-0.436149	0.552109	SLFN13
370	223748_at	-0.0565874	0.749954	SLC4A11
371	231077_at	-0.700919	0.489974	C1orf192
372	1431_at	-0.173022	0.375198	CYP2E1
373	1569054_at	-0.653394	0.351157	NA
374	239639_at	-0.519911	0.29801	NA
375	234366_x_at	-0.71289	0.799985	NA
376	206125_s_at	-0.256528	0.580734	KLK8
377	232398_at	-0.51192	0.409267	CCDC150
378	206533_at	-0.617024	0.478607	CHRNA5
379	211565_at	-0.681962	0.419252	NA
380	230698_at	-0.415432	0.335751	CALN1
381	206773_at	-0.489169	0.583899	LY6H
382	210108_at	-0.640063	0.538214	CACNA1D
383	233170_at	-0.260325	0.256604	NA
384	209719_x_at	-0.415069	0.594528	SERPINB3
385	205267_at	-0.37951	0.64572	POU2AF1
386	205780_at	0.941168	0.650769	BIK
387	241044_x_at	-0.450713	0.240273	NA
388	229085_at	-0.627514	0.32247	LRRC3B
389	244056_at	-0.352114	0.456544	SFTA2
390	211635_x_at	-0.481749	0.658678	NA
391	1569664_at	-0.462913	0.256831	NA
392	223721_s_at	-0.0803814	0.770498	DNAJC12
393	239195_at	-0.359192	0.323851	NA
394	235503_at	-0.432754	0.237804	ASB5
395	237625_s_at	-0.798201	0.319593	NA
396	231666_at	-0.538636	0.454376	PAX3
397	208083_s_at	-0.372381	0.39881	ITGB6
398	203915_at	0.187682	1.18238	CXCL9
399	223700_at	-0.459652	0.56607	MND1
400	237116_at	-0.710419	0.364558	NA
401	212909_at	-1.08223	0.646778	LYPD1
402	205815_at	-0.289365	0.4343	REG3A
403	232151_at	-0.130578	0.748108	MACC1
404	211634_x_at	-0.401135	0.730097	NA
405	231007_at	-0.29691	0.381371	NA
406	243018_at	-0.616816	0.482024	NA
407	220177_s_at	-0.216472	0.615953	TMPRSS3
408	242406_at	-0.42142	0.558421	NA
409	1560692_at	-0.374156	0.306758	VSTM2A
410	220205_at	-0.496401	0.289337	TPTE
411	206496_at	-0.191739	0.46618	FMO3
412	210728_s_at	-0.35902	0.406281	CALCA
413	237771_s_at	-0.298255	0.360245	NA
414	223582_at	0.34403	0.491467	GPR98
415	219795_at	-0.550855	0.41133	SLC6A14
416	235292_at	0.0798733	0.696557	NA
417	221168_at	-0.462265	0.34364	PRDM13
418	206772_at	-0.332916	0.591726	PTH2R
419	1564521_x_at	0.610112	0.413842	PRMT5
420	237991_at	-0.410213	0.228818	NA
421	209891_at	-0.676704	0.554892	SPC25
422	209591_s_at	0.238362	0.727589	BMP7
423	206276_at	-0.308085	0.576549	LY6D
424	211639_x_at	-0.574931	0.719664	NA
425	214841_at	-0.620078	0.403942	CNIH3
426	237472_at	-0.553528	0.453639	SOX1
427	239153_at	-0.366948	0.371467	NA
428	228598_at	-0.679433	0.355795	DPP10
429	1563209_a_at	0.16446	0.889027	MACROD2
430	219983_at	-0.839114	0.553331	HRASLS
431	215946_x_at	1.17483	1.20742	NA
432	209560_s_at	-0.533242	0.530488	DLK1
433	238733_at	-0.631576	0.482044	MDM2
434	209631_s_at	-0.972936	0.802904	GPR37
435	219271_at	-0.766489	0.697953	GALNT14
436	235795_at	-0.79662	0.322892	PAX6
437	222904_s_at	-0.251233	0.474356	TMC5
438	205597_at	0.323626	0.522528	SLC44A4
439	227318_at	-0.334273	0.596643	NA
440	209757_s_at	0.251505	0.661215	MYCN
441	206199_at	-0.474403	0.51034	CEACAM7
442	216412_x_at	-0.770941	0.583294	NA
443	229667_s_at	-0.201528	0.3971	HOXB8
444	205485_at	-0.928964	0.575249	RYR1
445	230493_at	0.738347	1.1327	SHISA2
446	206023_at	0.38704	0.949979	NMU
447	215444_s_at	-0.375202	0.515998	TRIM31
448	206166_s_at	-0.511559	0.502388	CLCA2
449	1563316_at	-0.533179	0.451757	NA
450	242909_at	-0.409687	0.266991	NA
451	205532_s_at	-0.283869	0.509455	CDH6
452	204895_x_at	-0.491923	0.698826	MUC4
453	211080_s_at	-0.368584	0.523458	NEK2
454	205595_at	-0.536418	0.640908	DSG3
455	219614_s_at	-0.511405	0.422174	SLC6A20
456	1556763_at	-0.20077	0.440399	NA
457	1568603_at	-0.358816	0.393284	CADPS
458	203691_at	-0.64523	0.827406	PI3
459	229030_at	-0.250443	0.625346	CAPN8
460	214070_s_at	0.215694	0.664591	ATP10B
461	201820_at	-0.202048	0.766449	KRT5
462	206805_at	-0.0191658	0.552541	SEMA3A
463	210116_at	-0.41293	0.536991	SH2D1A
464	207874_s_at	-0.459875	0.331541	CFHR3
465	215176_x_at	1.68119	1.44049	NA
466	220405_at	-0.561889	0.294005	SNTG1
467	231231_at	-0.417041	0.493192	NA
468	238017_at	-0.504337	0.408365	SDR16C5
469	230763_at	-0.621738	0.490174	NA
470	229233_at	-0.569958	0.447016	NRG3
471	228796_at	-0.527677	0.47288	CPNE4
472	214549_x_at	-0.225185	0.488314	SPRR1A
473	211650_x_at	-0.232972	0.837836	NA
474	230964_at	-0.523649	0.6715	FREM2
475	217562_at	-0.633331	0.355589	FAM5C
476	219537_x_at	-0.536811	0.592731	DLL3
477	215214_at	-0.537738	0.914011	NA
478	1555412_at	-0.301427	0.320023	NA
479	1554436_a_at	-0.351368	0.339798	REG4
480	1555007_s_at	-0.384025	0.602054	WDR66
481	227760_at	-0.664165	0.495273	NA
482	230244_at	-0.553456	0.496019	NA
483	224212_s_at	0.566741	0.767487	PCDHA1
484	241987_x_at	-0.270707	0.355222	SNX31
485	242873_at	-0.35281	0.574727	NA
486	229152_at	-0.46471	0.333054	C4orf7
487	242601_at	-0.546809	0.3034	HEPACAM2
488	209752_at	-0.528562	0.489593	REG1A
489	236517_at	-0.638885	0.402917	MEGF10
490	213558_at	1.5789	0.923466	PCLO
491	212092_at	0.0315598	0.762319	PEG10
492	1552487_a_at	-0.515507	0.255693	BNC1
493	241612_at	-0.221621	0.247639	FOXD3
494	217640_x_at	-0.612343	0.349572	SKA1
495	232578_at	-0.274868	0.196706	CLDN18
496	207178_s_at	-0.316273	0.413275	FRK
497	216086_at	-0.0245951	0.456155	SV2C
498	221159_at	-0.726948	0.483693	NA
499	231690_at	-0.290188	0.275243	NA
500	219768_at	-0.260514	0.820548	VTCN1
501	208088_s_at	-0.372743	0.253037	CFHR5
502	204623_at	0.683888	0.883897	TFF3
503	205393_s_at	-0.139734	0.48588	CHEK1
504	220110_s_at	-0.509516	0.515286	NXF3
505	228260_at	-0.39771	0.476722	ELAVL2
506	230496_at	-0.274899	0.356373	FAM123A
507	205533_s_at	-0.408643	0.323904	CDH6
508	238876_at	-0.624253	0.595477	NA
509	206032_at	-0.699023	0.350257	DSC3
510	229725_at	-0.744452	0.355539	ACSL6
511	205342_s_at	-0.401973	0.622898	SULT1C2
512	205894_at	-0.462731	0.714204	ARSE
513	237753_at	-0.736498	0.504786	IL21R
514	217445_s_at	-0.306784	0.67174	GART
515	1565809_x_at	-0.413717	0.253979	NA
516	215008_at	-0.556648	0.275651	TLL2
517	226809_at	0.913087	0.858003	NA
518	205774_at	-1.02152	0.676649	F12
519	242517_at	-1.09513	0.536578	KISS1R
520	1559072_a_at	-0.56905	0.517943	ELFN2
521	229065_at	-0.412843	0.603618	SLC35F3
522	207706_at	-0.337622	0.209676	USH2A
523	205227_at	-0.413491	0.549541	IL1RAP
524	207426_s_at	-0.574578	0.722332	TNFSF4
525	221258_s_at	-0.360089	0.420869	KIF18A
526	40665_at	-0.549975	0.377195	FMO3
527	230193_at	-0.450959	0.562841	WDR66
528	229629_at	-0.658017	0.609247	NA
529	236641_at	-0.0899628	0.485041	KIF14
530	1561254_at	-0.628019	0.429765	NA
531	205890_s_at	0.924372	1.29295	UBD
532	243339_at	-0.47001	0.277079	NA
533	205910_s_at	-0.155562	0.714943	CEL
534	205199_at	-0.458375	0.60632	CA9
535	217590_s_at	-0.411909	0.455605	TRPA1
536	204702_s_at	0.076369	0.894555	NFE2L3
537	236523_at	-0.627633	0.302067	NA
538	206697_s_at	-0.539344	0.807449	HP
539	214452_at	-0.490783	0.640813	BCAT1
540	206165_s_at	-0.192017	0.582398	CLCA2
541	205899_at	-0.667868	0.478805	CCNA1
542	240304_s_at	-0.449717	0.765359	TMC5
543	233139_at	-0.50435	0.303314	NA
544	210233_at	-0.544886	0.607428	IL1RAP
545	229659_s_at	-0.089478	0.819967	NA
546	207256_at	-0.473934	0.273286	MBL2
547	1553183_at	-0.504092	0.245886	UMODL1
548	221310_at	-0.21806	0.591818	FGF14
549	240988_x_at	-0.716362	0.604467	NA
550	206786_at	-0.441088	0.279152	HTN3
551	205941_s_at	-0.392974	0.742659	COL10A1
552	1558139_at	-0.251392	0.514098	NA
553	204465_s_at	-0.556344	0.75603	INA
554	209909_s_at	-0.473685	0.55438	TGFB2
555	224342_x_at	-0.546874	0.846816	NA
556	206153_at	-0.740955	0.452668	CYP4F11
557	235465_at	-0.375823	0.441385	FAM123A
558	37020_at	-0.395755	0.288145	CRP
559	235733_at	1.95741	0.794083	GXYLT2
560	243566_at	-0.468318	0.472195	NA
561	239481_at	-0.572061	0.487734	FAM133A
562	221703_at	-0.490421	0.359048	BRIP1
563	1555829_at	-0.569752	0.708872	ESYT2
564	220393_at	-0.480033	0.26679	LGSN
565	1553970_s_at	-0.241532	0.800719	CEL
566	229372_at	-0.616975	0.547164	GOLT1A
567	210497_x_at	-0.807446	0.568661	SSX2
568	1559633_a_at	-0.298537	0.490311	CHRM3
569	40284_at	-0.449978	0.479307	FOXA2
570	204673_at	-0.1075	0.641213	MUC2
571	212344_at	1.3538	0.936799	SULF1
572	240382_at	0.123234	0.530758	NA
573	216560_x_at	-0.46258	1.1532	NA
574	206134_at	-0.622917	0.50741	ADAMDEC1
575	242286_at	-0.288194	0.388875	GRIN2A
576	230356_at	-0.550857	0.297362	NA
577	230935_at	-0.705776	0.542729	NA
578	210437_at	-0.458559	0.658347	MAGEA9B
579	229973_at	-0.598554	0.412461	C1orf173
580	205646_s_at	-0.608459	0.710154	PAX6
581	236489_at	-0.404831	0.386973	GPR110
582	221854_at	-0.132103	0.712823	PKP1
583	218872_at	1.40484	0.92414	TESC
584	204932_at	-0.22719	0.475418	TNFRSF11B
585	230249_at	-0.458196	0.551964	NA
586	211002_s_at	0.0076687	0.663562	TRIM29
587	218704_at	1.42147	0.668706	RNF43
588	206696_at	-0.198859	0.595556	GPR143
589	206651_s_at	-0.378638	0.373924	CPB2
590	210366_at	-0.372849	0.278524	SLCO1B1
591	211425_x_at	-0.92998	0.545288	SSX6
592	206326_at	-0.5564	0.633338	GRP
593	241440_at	-0.7019	0.308269	NA
594	215509_s_at	-0.423843	0.620594	BUB1
595	230650_at	-0.647446	0.373518	NA
596	209126_x_at	-0.120798	0.709097	KRT6B
597	203440_at	0.95996	0.719084	CDH2
598	41469_at	-0.486491	0.654193	PI3
599	228780_at	-0.533969	0.422422	NA
600	206935_at	-0.507008	0.32771	PCDH8
601	219823_at	-0.270953	0.345201	LIN28A
602	240161_s_at	-0.462965	0.258002	NA
603	222780_s_at	-0.280149	0.579307	BAALC
604	238629_x_at	-0.448354	0.585768	NA
605	1557215_at	-0.690003	0.412557	NA
606	1553849_at	-0.399567	0.274934	NA
607	231882_at	-0.543709	0.782856	NA
608	210394_x_at	-0.96432	0.587364	SSX6
609	1566766_a_at	-0.0316734	0.607676	MACC1
610	210152_at	-0.747537	0.646021	LILRB4
611	242455_at	-0.58449	0.488467	POU3F2
612	217339_x_at	-0.62769	0.497246	NA
613	211088_s_at	-0.683304	0.295565	PLK4
614	220168_at	-0.329524	0.452453	CASC1
615	211519_s_at	-0.339688	0.659366	KIF2C
616	205522_at	1.54173	0.721105	NA
617	229777_at	-0.529537	0.473643	CLRN3
618	216370_s_at	-0.454594	0.508933	TKTL1
619	240179_at	-0.395029	0.236144	NA
620	239381_at	-0.116977	0.711807	KLK7
621	1556697_at	-0.395696	0.213328	GPRIN3
622	1554863_s_at	-0.355535	0.58477	DOK5
623	236824_at	-0.460753	0.491794	TMEM132B
624	214580_x_at	0.0782306	0.728074	KRT6A
625	220979_s_at	-0.502321	0.54777	ST6GALNAC5
626	210133_at	-0.994804	0.655684	CCL11
627	206546_at	-0.15083	0.609077	SYCP2
628	218735_s_at	1.91638	0.544295	ZNF544
629	236801_at	-0.332359	0.726644	NA
630	1563187_at	-0.427683	0.229672	NA
631	203798_s_at	-0.662461	0.675977	VSNL1
632	220129_at	-0.582495	0.577871	SOHLH2
633	236198_at	-0.615132	0.303234	NA
634	214770_at	0.225298	0.94113	MSR1
635	226980_at	-0.0682922	0.623963	DEPDC1B
636	223687_s_at	-0.19808	0.607973	LY6K
637	214476_at	-0.601368	0.735573	TFF2
638	206291_at	-0.482418	0.845342	NTS
639	236295_s_at	0.104572	0.741604	NLRC3
640	205085_at	-0.427312	0.427852	ORC1
641	213172_at	-0.61188	0.592022	TTC9
642	219995_s_at	-0.387446	0.313509	ZNF750
643	234173_s_at	-0.522291	0.519814	NXF2
644	1556598_at	-0.425717	0.240502	NA
645	238542_at	-0.834002	0.621773	ULBP2
646	204733_at	-0.200089	0.670341	KLK6
647	58916_at	1.63489	1.11493	KCTD14
648	208065_at	-0.52698	0.299744	ST8SIA3
649	205455_at	-0.218578	0.546524	MST1R
650	204855_at	-0.469047	0.678529	SERPINB5
651	228017_s_at	-0.615046	0.625894	NKAIN4
652	223629_at	1.11004	0.899254	PCDHB5
653	219773_at	-0.509898	0.583337	NOX4
654	230593_at	-0.346817	0.371147	GRIK3
655	242002_at	-0.242876	0.337411	NKAIN2
656	223530_at	-0.442989	0.673078	TDRKH
657	214708_at	-0.100247	0.745847	SNTB1
658	231738_at	0.647727	0.560327	PCDHB7
659	206268_at	-0.220577	0.610033	LEFTY1
660	223435_s_at	1.4387	0.92309	PCDHA1
661	210390_s_at	-0.536702	0.417581	CCL14
662	205043_at	-0.0306868	0.762061	CFTR
663	1553423_a_at	-0.490812	0.487708	SLFN13
664	229150_at	0.647264	0.776701	NA
665	227282_at	0.688371	0.685359	PCDH19
666	209956_s_at	-0.41395	0.395646	CAMK2B
667	240713_s_at	-0.486211	0.218803	NA
668	206060_s_at	-0.348313	0.66286	PTPN22
669	208180_s_at	-0.697624	0.629292	HIST1H4H
670	232099_at	0.58179	0.806267	PCDHB16
671	229610_at	-0.393638	0.61871	CKAP2L
672	214385_s_at	-0.429908	0.48956	NA
673	205886_at	-0.482533	0.477206	REG1B
674	235148_at	1.3526	0.61101	KRTCAP3
675	222838_at	-0.0706618	0.833435	SLAMF7
676	238850_at	-0.0588776	0.613181	NA
677	211695_x_at	-0.115482	0.828468	MUC1
678	219955_at	-0.520477	0.420392	L1TD1
679	205157_s_at	-0.596398	0.613228	KRT17
680	228873_at	-0.562609	0.561812	COL22A1
681	211184_s_at	-0.808597	0.583557	USH1C
682	240065_at	-0.461296	0.394898	FAM81B
683	243110_x_at	-0.440746	0.61866	NPW
684	208471_at	-0.539406	0.300486	HP
685	226884_at	-0.641228	0.503984	LRRN1
686	229523_at	-0.596409	0.6022	NA
687	216238_s_at	-0.402035	0.367565	FGB
688	239430_at	-0.519479	0.615368	IGFL1
689	229276_at	-0.163132	0.69898	IGSF9
690	217551_at	-0.18652	0.687995	NA
691	206067_s_at	-0.372242	0.43596	WT1
692	1558982_at	-0.72507	0.49815	NA
693	215228_at	-0.557352	0.428393	NHLH2
694	1556638_at	-0.65155	0.440479	PAX7
695	206502_s_at	-0.444224	0.701093	INSM1
696	203438_at	-0.263626	0.838606	STC2
697	207056_s_at	-0.848317	0.495965	SLC4A8
698	224276_at	-0.671771	0.477067	NA
699	227928_at	-0.449717	0.472881	C12orf48
700	223704_s_at	-0.589674	0.418023	DMRT2
701	210683_at	-0.0847057	0.626112	NRTN
702	220414_at	-0.322082	0.69286	CALML5
703	209781_s_at	2.75164	0.831042	KHDRBS3
704	209642_at	0.23432	0.635416	BUB1
705	205968_at	0.905374	1.07297	KCNS3
706	219434_at	-0.263141	0.604532	TREM1
707	222680_s_at	-0.315577	0.653092	DTL
708	206721_at	-0.543601	0.365704	C1orf114
709	210727_at	-0.563042	0.438479	CALCA
710	219310_at	0.0873289	0.794382	SYNDIG1
711	1568854_at	-0.380496	0.375027	NA
712	1554526_at	-0.455457	0.266808	OLFM3
713	229815_at	-0.48342	0.561253	NA
714	210107_at	-0.556985	0.635592	CLCA1
715	205713_s_at	0.0715907	0.611222	COMP
716	230861_at	-0.396122	0.360366	NA
717	1553611_s_at	-0.482747	0.481409	KLHL35
718	205347_s_at	0.216364	0.971908	TMSB15A
719	205258_at	0.532349	0.853259	INHBB
720	206364_at	-0.226155	0.705857	KIF14
721	204734_at	-0.17215	0.885166	KRT15
722	240173_at	-0.414645	0.775372	NA
723	1568646_x_at	-0.144416	0.331871	NA
724	204540_at	-0.166876	0.96339	EEF1A2
725	1552946_at	-0.443547	0.423518	ZNF114
726	221349_at	-0.341251	0.341717	VPREB1
727	214745_at	-0.692476	0.523067	PLCH1
728	214633_at	-0.410918	0.451864	SOX3
729	231935_at	-0.563158	0.445081	ARPP21
730	213712_at	-0.473952	0.615084	ELOVL2
731	236979_at	-0.179711	0.532916	BCL2L15
732	219753_at	-0.503384	0.536007	STAG3
733	1553622_a_at	-0.479552	0.275067	FSIP1
734	1553808_a_at	-0.412028	0.30855	NKX2-3
735	1553394_a_at	-0.428256	0.350719	TFAP2B
736	236915_at	-0.550274	0.417186	C4orf47
737	41037_at	0.454793	0.649388	TEAD4
738	231626_at	-0.253144	0.357642	TPH1
739	235337_at	-0.473368	0.50224	SERTAD4
740	205402_x_at	-0.746807	0.682208	NA
741	229542_at	-0.462557	0.41594	C20orf85
742	232195_at	-0.676596	0.660685	GPR158
743	244758_at	-0.239458	0.517739	SCAND3
744	1558725_at	-0.469174	0.338432	NA
745	210413_x_at	-0.344877	0.624334	SERPINB4
746	236468_at	-0.453914	0.529611	TMEM132B
747	204724_s_at	-0.0396802	1.12502	COL9A3
748	214930_at	-0.522743	0.552969	SLITRK5
749	214053_at	0.0091698	0.94871	ERBB4
750	1560225_at	-0.384851	0.356114	NA
751	211024_s_at	-0.398816	0.379831	NKX2-1
752	204298_s_at	0.162046	0.819048	LOX
753	1554298_a_at	-0.516535	0.224316	WDR49
754	205358_at	-0.214205	0.535249	GRIA2
755	236085_at	-0.520629	0.501644	CAPSL
756	220269_at	-0.705126	0.266163	ZBBX
757	240586_at	-0.373024	0.18181	NA
758	1564360_a_at	-0.297896	0.284141	NA
759	214804_at	-0.234415	0.496233	CENPI
760	218145_at	-0.0146625	0.661659	TRIB3
761	207217_s_at	-0.522042	0.551139	NOX1
762	206140_at	-0.654771	0.448323	LHX2
763	222242_s_at	-0.407616	0.672265	KLK5
764	227612_at	-0.679159	0.637715	ELAVL3
765	1555862_s_at	-0.494587	0.261567	NA
766	229876_at	-0.0510933	0.498811	PHKA1
767	228281_at	-0.282417	0.494667	C11orf82
768	214836_x_at	2.37554	1.2174	NA
769	1562473_at	-0.599079	0.403889	NA
770	213880_at	-0.0154408	1.08111	LGR5
771	231647_s_at	-0.638031	0.216078	FCRL5
772	220354_at	-0.327358	0.506271	NA
773	209859_at	-0.396041	0.625737	TRIM9
774	1570289_at	-0.389097	0.292065	NA
775	209464_at	0.168645	0.580534	AURKB
776	238429_at	0.134079	0.750393	TMEM71
777	214981_at	-0.142467	0.473588	NA
778	215856_at	-0.283324	0.591738	NA
779	210941_at	-0.299422	0.177239	NA
780	204580_at	-0.431786	0.726524	NA
781	229139_at	-0.0335117	0.768283	JPH1
782	229930_at	0.0481759	0.559095	NA
783	231018_at	-0.338243	0.586903	PALM3
784	1554459_s_at	-0.316647	0.266295	CFHR3
785	237281_at	-0.459648	0.327773	AKAP14
786	207746_at	-1.02079	0.571817	NA
787	204259_at	0.0484631	1.03828	MMP7
788	239595_at	-0.492024	0.456255	NA
789	1557803_at	-0.592829	0.554985	NA
790	242013_at	-0.320971	0.313262	NA
791	214973_x_at	-0.555133	0.782552	NA
792	240303_at	-0.37922	0.703281	TMC5
793	235696_at	-1.00968	0.455911	NA
794	206740_x_at	-0.49831	0.336881	SYCP1
795	231849_at	-0.427617	0.642598	KRT80
796	235821_at	-0.0940925	0.673552	NA
797	244163_at	-0.425835	0.212041	SEMA3A
798	40020_at	-0.393454	0.579298	CELSR3
799	209810_at	-0.23683	0.60924	SFTPB
800	216365_x_at	-0.849146	0.595903	NA
801	212816_s_at	0.260544	0.857739	CBS
802	208209_s_at	-0.242159	0.610928	C4BPB
803	1552394_a_at	-0.407471	0.229589	ENTHD1
804	210302_s_at	-0.713155	0.541603	MAB21L2
805	209695_at	0.168244	0.611327	PTP4A3
806	208343_s_at	-0.111048	0.374831	NR5A2
807	1552349_a_at	-0.339915	0.482839	PRSS33
808	206715_at	-0.0501458	0.688747	TFEC
809	1563494_at	-0.554778	0.341515	NA
810	215692_s_at	0.02221	0.548939	MPPED2
811	220651_s_at	-0.595992	0.71344	MCM10
812	209606_at	2.22918	1.01974	CYTIP
813	229669_at	0.112801	0.452787	NA
814	213841_at	-0.349365	0.575067	NA
815	220013_at	-0.345602	0.558358	EPHX3
816	229347_at	0.263208	0.675646	NA
817	237395_at	-0.604058	0.438155	CYP4Z1
818	211339_s_at	-0.30481	0.682407	ITK
819	235291_s_at	0.208457	0.766346	NA
820	244403_at	-0.574271	0.332432	CRB1
821	226473_at	-0.419092	0.605694	CBX2
822	242344_at	-0.189779	0.509502	GABRB2
823	223722_at	-0.523416	0.529281	DNAJC12
824	229866_at	-0.06392	0.687768	STK32A
825	236280_at	-0.381881	0.575103	NA
826	229168_at	0.0933207	0.626582	COL23A1
827	235976_at	-0.403091	0.402308	SLITRK6
828	1552691_at	-0.557099	0.39809	ARL11
829	214511_x_at	0.0457906	0.906788	FCGR1A
830	227450_at	0.570069	0.763658	ERP27
831	1552390_a_at	-0.380198	0.45598	C8orf47
832	1558819_at	-0.469047	0.338816	NA
833	230602_at	-0.410776	0.308165	ACMSD
834	206164_at	-0.146528	0.530802	CLCA2
835	205725_at	-0.5213	0.3294	SCGB1A1
836	1556764_s_at	-0.156466	0.814914	NA
837	1559965_at	-0.548756	0.293046	NA
838	237020_at	-0.347833	0.265203	NA
839	219945_at	-0.754389	0.528023	DDX25
840	231037_at	-0.434537	0.495406	NA
841	206135_at	-0.385065	0.539581	ST18
842	213909_at	-0.163402	0.620515	LRRC15
843	220057_at	-0.204852	0.701314	XAGE1B
844	208394_x_at	-0.493074	0.403586	ESM1
845	210650_s_at	-0.177322	0.568089	PCLO
846	236627_at	-0.514157	0.345487	NA
847	205153_s_at	0.628433	0.759468	CD40
848	1557267_s_at	-0.574821	0.345347	NA
849	1569403_at	-0.442953	0.319723	NA
850	1555492_a_at	-0.413636	0.265529	BEST3
851	231397_at	-0.449328	0.248657
852	234314_at	-0.619137	0.485836	NA
853	228955_at	-0.350745	0.685843	NA
854	220313_at	-0.627475	0.346853	GPR88
855	220622_at	-0.614493	0.458416	LRRC31
856	237183_at	-0.596264	0.389391	NA
857	238755_at	-0.48525	0.490624	NA
858	1553972_a_at	0.26377	0.818403	CBS
859	206633_at	-0.69536	0.497457	CHRNA1
860	218960_at	0.0764965	0.805109	TMPRSS4
861	206386_at	-0.389156	0.424953	SERPINA7
862	206045_s_at	-0.403437	0.556156	NOL4
863	230497_at	-0.447299	0.62325	CELF5
864	216950_s_at	-0.500691	0.682593	FCGR1A
865	226132_s_at	0.242062	0.834023	MANEAL
866	215125_s_at	-0.26153	0.424704	UGT1A8
867	1568612_at	-0.374754	0.30404	GABRG2
868	1554332_a_at	-0.283754	0.55454	NA
869	227103_s_at	-0.273347	0.396438	ECE2
870	240898_at	-0.43689	0.331331	SPAG16
871	209937_at	-0.475834	0.508654	TM4SF4
872	233784_at	-0.441583	0.356116	NA
873	239887_at	-0.626441	0.481084	NA
874	1569399_at	-0.418096	0.423062	NA
875	239697_x_at	-0.497319	0.276819	C3orf67
876	220513_at	-0.608271	0.402365	NA
877	210643_at	-0.484585	0.285223	TNFSF11
878	210439_at	-0.697747	0.453211	ICOS
879	204558_at	-0.516325	0.583822	RAD54L
880	236551_at	-0.339301	0.558754	ZNF311
881	205889_s_at	-0.788176	0.319825	JAKMIP2
882	219404_at	-0.367333	0.564456	EPS8L3
883	214183_s_at	-0.508313	0.585374	TKTL1
884	213721_at	-0.381469	0.783566	SOX2
885	207558_s_at	-0.48381	0.271522	PITX2
886	209832_s_at	0.112011	0.556475	CDT1
887	229053_at	0.712528	0.940027	SYT17
888	208576_s_at	-0.497878	0.401362	HIST1H3B
889	205422_s_at	0.169237	0.92641	ITGBL1
890	1570153_at	-0.496069	0.383112	NA
891	208010_s_at	-0.518542	0.279617	PTPN22
892	1566145_s_at	-0.353822	0.507186	NA
893	221586_s_at	0.313281	0.645142	E2F5
894	228427_at	-0.988747	0.516871	FBXO16
895	221582_at	0.915588	0.778579	NA
896	222746_s_at	0.617415	0.642454	BSPRY
897	223056_s_at	0.670674	0.401719	XPO5
898	1555216_a_at	0.813317	0.851329	NA
899	220493_at	-0.396865	0.325766	DMRT1
900	231938_at	-0.479228	0.410549	SGOL1
901	204462_s_at	2.69467	0.763353	SLC16A2
902	243998_at	-0.458045	0.337494	KRT222
903	231771_at	-0.52513	0.639532	GJB6
904	207202_s_at	-0.587789	0.401522	NR1I2
905	206601_s_at	-0.21336	0.578006	HOXD3
906	220345_at	-0.496775	0.309609	LRRTM4
907	1554020_at	-0.595917	0.732111	NA
908	217561_at	-0.560733	0.419526	CALCA
909	219250_s_at	1.38753	1.09368	FLRT3
910	220991_s_at	-0.384291	0.292082	RNF32
911	228144_at	0.862912	0.643277	ZNF300
912	223503_at	0.4839	1.2626	TMEM163
913	1568817_at	-0.394874	0.232432	NA
914	231257_at	-0.452331	0.531565	TCERG1L
915	223557_s_at	-0.370303	0.499471	TMEFF2
916	211506_s_at	-0.725258	0.740668	IL8
917	227862_at	1.33025	0.990281	TRNP1
918	1555504_at	-0.308186	0.188726	NA
919	230238_at	-0.391968	0.567106	ANKRD43
920	207010_at	-0.364481	0.433288	GABRB1
921	239588_s_at	-0.298862	0.321773	NA
922	219545_at	0.622368	0.901228	KCTD14
923	229012_at	-0.206246	0.658041	C9orf24
924	204052_s_at	-0.104093	0.404446	SFRP4
925	228171_s_at	0.735535	0.745637	PLEKHG4
926	205394_at	0.17084	0.587454	CHEK1
927	211642_at	-0.511584	0.368141	NA
928	209172_s_at	-0.367168	0.444588	CENPF
929	1552782_at	-0.236732	0.330997	SLC44A5
930	1552680_a_at	-0.744039	0.491295	CASC5
931	234632_x_at	-0.646048	0.338317	NA
932	235736_at	-0.692297	0.453305	NA
933	205167_s_at	-0.371317	0.594235	CDC25C
934	204199_at	1.87764	0.754783	RALGPS1
935	221261_x_at	1.5731	0.78078	MAGED4B
936	223381_at	0.756929	1.043	NUF2
937	241252_at	-0.552209	0.238638	NA
938	207250_at	-0.323476	0.430331	SIX6
939	204006_s_at	0.10223	1.03259	FCGR3A
940	216493_s_at	-0.705692	0.314454	IGF2BP3
941	227828_s_at	-0.289776	0.621624	FAM176A
942	205220_at	-0.384605	0.844428	HCAR2
943	205499_at	1.2111	1.00285	SRPX2
944	1564467_at	-0.237286	0.620089	FAM161A
945	202925_s_at	0.0841644	0.678418	PLAGL2
946	234992_x_at	-0.269773	0.584286	ECT2
947	237301_at	-0.189308	0.643204	NA
948	234665_x_at	0.0264651	0.53293	HHLA3
949	231098_at	-0.08218	0.691909	NA
950	240143_at	-0.628738	0.33553	NA
951	206190_at	-0.36861	0.324062	GPR17
952	214451_at	-0.551185	0.572592	TFAP2B
953	228167_at	-0.333431	0.605215	KLHL6
954	236840_at	-0.291923	0.662791	C12orf56
955	210135_s_at	-0.785726	0.436673	SHOX2
956	214111_at	-0.202996	0.535779	OPCML
957	244771_at	-0.312882	0.422756	KBTBD12
958	237449_at	-0.45165	0.247148	SP8
959	211419_s_at	-0.681505	0.497585	CHN2
960	224325_at	-0.674747	0.615782	FZD8
961	231856_at	0.598259	0.628786	KIAA1244
962	205975_s_at	-0.191145	0.696433	HOXD1
963	221107_at	-0.537343	0.418798	CHRNA9
964	204416_x_at	2.15248	1.15599	APOC1
965	240927_at	-0.707025	0.441024	NA
966	228969_at	-0.0794533	0.924733	AGR2
967	1553276_at	-0.373586	0.211889	ZNF560
968	213201_s_at	-0.663995	0.681452	TNNT1
969	227566_at	0.498091	1.1464	NTM
970	208506_at	-0.455536	0.298752	HIST1H3F
971	1562169_at	-0.204037	0.35194	NA
972	205343_at	-0.622258	0.39748	SULT1C2
973	222020_s_at	-0.204291	0.635965	NTM
974	204591_at	1.88674	1.49728	CHL1
975	1569225_a_at	-0.112907	0.782022	NA
976	204584_at	0.371684	1.07034	L1CAM
977	243666_at	-0.428551	0.358897	NA
978	206172_at	-0.428298	0.585767	IL13RA2
979	204685_s_at	-0.0222477	0.781681	ATP2B2
980	219888_at	-0.504243	0.709246	SPAG4
981	238750_at	0.186017	0.782953	CCL28
982	228869_at	0.341377	0.804571	SNX20
983	217999_s_at	0.232791	0.944531	PHLDA1
984	1569241_a_at	-0.71907	0.308178	NA
985	227759_at	-0.669118	0.551666	PCSK9
986	205152_at	-0.0365866	0.474198	SLC6A1
987	223786_at	-0.224173	0.620284	CHST6
988	235629_at	0.0473343	1.00043	NA
989	206857_s_at	3.2549	1.10016	FKBP1B
990	243824_at	-0.867765	0.558459	NA
991	208205_at	-0.334377	0.514684	PCDHA9
992	219727_at	-0.198805	0.596828	DUOX2
993	205506_at	-0.471664	0.636452	VIL1
994	214204_at	-0.256069	0.576093	PACRG
995	1554524_a_at	-0.445158	0.330715	OLFM3
996	204563_at	1.40367	1.02292	SELL
997	1553299_at	-0.349952	0.363263	NA
998	233884_at	-0.610793	0.478021	NA
999	238584_at	-0.372503	0.448503	IQCA1
1000	242912_at	-0.653332	0.589393	POTEG
1001	206864_s_at	-0.853077	0.51253	HRK
1002	207819_s_at	-0.667675	0.694914	ABCB4
1003	202580_x_at	0.158394	0.690188	FOXM1
1004	244241_x_at	-0.365441	0.686783	NA
1005	205100_at	1.64158	0.737298	GFPT2
1006	230563_at	0.0348613	1.32272	RASGEF1A
1007	203108_at	1.77179	1.25189	GPRC5A
1008	228057_at	1.07837	1.01148	DDIT4L
1009	237552_at	-0.445199	0.309747	NA
1010	208084_at	-0.30149	0.490118	ITGB6
1011	229774_at	-0.533465	0.476787	NA
1012	207810_at	-0.322906	0.241556	F13B
1013	214046_at	-0.406491	0.38519	NA
1014	230863_at	-0.671571	0.385294	LRP2
1015	213674_x_at	0.0260054	0.797042	NA
1016	1563022_at	-0.505451	0.282159	CCDC160
1017	225802_at	0.941075	0.753822	TOP1MT
1018	226864_at	1.16526	0.911132	PKIA
1019	238022_at	2.10104	1.11482	NA
1020	213197_at	-0.256633	0.566002	ASTN1
1021	211341_at	-0.540113	0.438404	POU4F1
1022	1569582_at	-0.556972	0.438287	NA
1023	233562_at	-0.589877	0.517402	NA
1024	228360_at	-0.468356	0.869901	LYPD6B
1025	215446_s_at	2.73754	1.3156	LOX
1026	240502_at	-0.525034	0.563671	NA
1027	238956_at	-0.802748	0.661595	NA
1028	1553797_a_at	-0.444387	0.377041	NA
1029	244427_at	-0.631606	0.348857	NA
1030	213370_s_at	-0.337024	0.528109	SFMBT1
1031	223055_s_at	0.471056	0.53648	XPO5
1032	219569_s_at	1.54313	0.732525	TMEM22
1033	1554533_at	-0.415277	0.39932	NA
1034	231104_at	-0.330154	0.396503	TDRD5
1035	223121_s_at	0.813073	1.19524	SFRP2
1036	204850_s_at	-0.416547	0.545769	DCX
1037	236158_at	-0.454718	0.494772	NA
1038	213921_at	-0.337146	0.537439	SST
1039	220981_x_at	-0.411165	0.481845	NXF2
1040	215465_at	-0.584265	0.385686	ABCA12
1041	205681_at	-0.295801	0.909357	BCL2A1
1042	229475_at	-0.626516	0.47268	MAEL
1043	238617_at	-0.0988981	1.02695	NA
1044	230093_at	0.208534	0.739137	RSPH1
1045	238160_at	-0.340086	0.27	ACOT12
1046	214974_x_at	-1.08944	0.463464	CXCL5
1047	203967_at	-0.529584	0.501395	CDC6
1048	206262_at	0.333683	0.730224	NA
1049	235681_at	-0.312275	0.723221	NA
1050	1558077_s_at	-0.652946	0.502728	MDH1B
1051	204851_s_at	-0.431008	0.525883	DCX
1052	220060_s_at	-0.0989429	0.515537	C12orf48
1053	232238_at	-0.405322	0.345167	ASPM
1054	219938_s_at	1.08581	0.675992	PSTPIP2
1055	1562415_a_at	-0.489853	0.465855	NA
1056	206796_at	-0.262047	0.551202	NA
1057	209016_s_at	1.08341	0.882832	KRT7
1058	208586_s_at	-0.296671	0.282521	SSX4
1059	204579_at	0.0430225	0.781103	FGFR4
1060	236448_at	-0.606233	0.550468	UNC5A
1061	228658_at	-0.108078	0.723647	NA
1062	1568924_a_at	-0.334465	0.368208	IQUB
1063	211363_s_at	-0.209576	0.723322	MTAP
1064	226661_at	-0.00297097	0.67906	CDCA2
1065	206526_at	-0.417865	0.517505	RIBC2
1066	216452_at	-0.286863	0.564336	TRPM3
1067	236918_s_at	-0.245039	0.696904	LRRC34
1068	233090_at	0.450105	0.75523	NA
1069	219926_at	-0.357509	0.601303	POPDC3
1070	239959_x_at	-0.156778	0.667069	NA
1071	238575_at	-0.65031	0.432765	OSBPL6
1072	218460_at	1.55638	0.461021	HEATR2
1073	242346_x_at	-0.209399	0.742381	NA
1074	203145_at	0.194827	0.83002	SPAG5
1075	206258_at	-0.684107	0.467013	ST8SIA5
1076	231164_at	-0.822535	0.489653	NA
1077	1553973_a_at	-0.550114	0.446546	SPINK6
1078	215942_s_at	-0.782369	0.562562	GTSE1
1079	229964_at	-0.44015	0.419029	C9orf152
1080	1560503_a_at	-0.642281	0.459543	NA
1081	232116_at	-0.264103	0.496873	GRHL3
1082	212236_x_at	0.140183	0.749331	KRT17
1083	205901_at	-0.571691	0.645722	PNOC
1084	235278_at	3.25531	1.41018	MACROD2
1085	214639_s_at	0.669721	0.761941	HOXA1
1086	234709_at	-0.41862	0.31122	NA
1087	221805_at	-0.705443	0.615792	NA
1088	244829_at	-0.462854	0.380831	NA
1089	241186_at	-0.345662	0.275384	NA
1090	211641_x_at	-0.411165	0.64513	NA
1091	207412_x_at	-0.35946	0.723788	NA
1092	226237_at	1.39221	1.65613	COL8A1
1093	237195_at	-0.473818	0.387445	NA
1094	207219_at	-0.778233	0.363512	ZNF643
1095	219990_at	-0.124921	0.633649	E2F8
1096	227405_s_at	1.09047	0.87744	FZD8
1097	205669_at	-0.734599	0.354416	NCAM2
1098	235486_at	-0.406371	0.584367	C11orf41
1099	243154_at	-0.659938	0.477253	NA
1100	205576_at	-0.465948	0.412957	SERPIND1
1101	221217_s_at	-0.425669	0.616634	RBFOX1
1102	214467_at	0.726983	0.830054	GPR65
1103	243390_at	-0.440448	0.28058	NA
1104	219890_at	-0.781262	0.444233	CLEC5A
1105	235092_at	-0.115685	0.516506	NA
1106	219650_at	-0.35109	0.641772	ERCC6L
1107	229802_at	0.965625	0.883585	NA
1108	1558199_at	-0.230007	0.834827	NA
1109	212619_at	-0.660716	0.569251	TMEM194A
1110	228377_at	-0.11112	0.696433	KLHL14
1111	237830_at	-0.30625	0.254168	NA
1112	212353_at	2.33702	1.68104	SULF1
1113	1553171_x_at	-0.557063	0.410045	LRRN4
1114	216255_s_at	-0.476567	0.364414	GRM8
1115	216672_s_at	-0.385444	0.292349	NA
1116	215443_at	-0.329624	0.314838	TSHR
1117	210393_at	-0.237526	0.731208	LGR5
1118	228303_at	0.58216	0.846584	GALNT6
1119	233690_at	-0.381418	0.724887	NA
1120	230482_at	-0.441373	0.412805	ST6GALNAC5
1121	221724_s_at	0.227265	0.505613	CLEC4A
1122	210674_s_at	1.38443	1.31956	PCDHA1
1123	210602_s_at	-0.529335	0.601403	CDH6
1124	205366_s_at	1.45466	0.94079	HOXB6
1125	227996_at	0.790704	0.844291	NA
1126	205186_at	0.449465	0.67655	DNALI1
1127	227971_at	-0.337731	0.543943	NRK
1128	236635_at	1.48236	0.809381	ZNF667
1129	228338_at	1.51929	1.21716	C11orf93
1130	204469_at	-0.0739	0.846743	PTPRZ1
1131	1561017_at	-0.4784	0.301095	NA
1132	215925_s_at	-0.386415	0.585407	CD72
1133	232067_at	-0.448012	0.542637	C6orf168
1134	237058_x_at	-0.691005	0.52132	NA
1135	244407_at	-0.333271	0.499527	NA
1136	235273_at	-0.307519	0.647945	DYX1C1
1137	204073_s_at	0.815473	0.983036	C11orf9
1138	220301_at	0.164238	0.589699	CCDC102B
1139	238127_at	-0.670179	0.59824	NA
1140	242236_at	-0.413758	0.412012	NA
1141	229437_at	-0.62542	0.536384	NA
1142	223854_at	0.0628265	0.841163	PCDHB10
1143	231033_at	-0.220307	0.437824	NA
1144	209913_x_at	0.132637	0.57082	NA
1145	244385_at	-0.478689	0.459572	NA
1146	205414_s_at	1.31665	0.797065	ARHGAP44
1147	232278_s_at	-0.0733228	0.596886	DEPDC1
1148	231650_s_at	-0.316176	0.563241	NA
1149	205613_at	0.461184	0.861137	SYT17
1150	232504_at	-0.493957	0.5039	NA
1151	220022_at	-0.106776	0.518578	ZNF334
1152	206022_at	-0.448809	0.506819	NDP
1153	219277_s_at	-0.0440898	0.790162	OGDHL
1154	215571_at	-0.175812	0.386537	NA
1155	210004_at	-0.965145	0.345497	OLR1
1156	210138_at	-0.423033	0.35978	RGS20
1157	236236_at	-0.212699	0.737047	WNK3
1158	236341_at	-0.631983	0.399105	CTLA4
1159	204412_s_at	-0.326834	0.589187	NEFH
1160	1558290_a_at	2.1923	0.698775	NA
1161	230425_at	-0.527305	0.639405	EPHB1
1162	1554816_at	-0.415375	0.247923	ASTN2
1163	239150_at	-0.321311	0.229313	SNTN
1164	207097_s_at	-0.401154	0.400266	SLC17A2
1165	1553604_at	-0.44456	0.222908	ABCA13
1166	1560652_at	-0.454361	0.424681	NA
1167	219148_at	-0.236962	0.718621	PBK
1168	220878_at	-0.425442	0.270247	NA
1169	243241_at	-0.379777	0.241589	NA
1170	234074_at	-0.0497794	0.665825	NA
1171	206400_at	-0.319155	0.530574	LGALS7
1172	205778_at	-0.498497	0.628573	KLK7
1173	206394_at	-0.368128	0.523325	MYBPC2
1174	210295_at	-0.334201	0.433748	MAGEA10
1175	223586_at	-0.598451	0.636043	ARNTL2
1176	240857_at	-0.492261	0.434712	NA
1177	219127_at	-0.27934	0.714699	PRR15L
1178	215441_at	-0.300237	0.344129	NA
1179	214461_at	-0.586974	0.491648	LBP
1180	1557765_at	-0.350366	0.232838	NA
1181	236550_s_at	-0.203453	0.338509	ZNF311
1182	228564_at	0.466455	0.733342	NA
1183	227614_at	-0.388334	0.807371	HKDC1
1184	223313_s_at	0.608919	0.937913	MAGED4B
1185	220638_s_at	0.296809	0.681113	CBLC
1186	218950_at	0.690738	0.689382	ARAP3
1187	223524_s_at	0.690465	0.685511	TMEM108
1188	1556166_x_at	-0.535433	0.329898	NA
1189	244623_at	-1.03146	0.402623	KCNQ5
1190	213523_at	0.22008	0.564237	CCNE1
